# Supplementary material for: The Use of Honey for Cicatrization and Pain Control of Obstetric Wounds: A Systematic Review and Meta-Analysis of Randomized Controlled Trials
Source: Nutrients. 2024 Jan 5;16(2):185. doi: 10.3390/nu16020185 (PMC10820177; doi:10.3390/nu16020185)
Supplement: Supplementary file 1 [file nutrients-16-00185-s001.zip]

Archive with 1 entries (1 files):
- nutrients-2670796-supplementary.pdf
